# Supplementary material for: Functional exploration of colorectal cancer genomes using Drosophila
Source: Nat Commun. 2016 Nov 29;7:13615. doi: 10.1038/ncomms13615 (PMC5141297; doi:10.1038/ncomms13615)
Supplement: Supplementary Data 1 — Mutation profiles of individual TCGA colorectal cancer patients. [file ncomms13615-s2.xlsx]

## Sheet: Table S1b
Supplementary Data 1. Mutation profiles of individual TCGA colorectal cancer patients
Case ID	APC	TCF7L2	AMER1	AXIN2	CTNNB1	FZD10	SMAD4	ACVR2A	TGFBR2	SMAD2	ACVR1B	SMAD3	TGFBR1	KRAS	NRAS	BRAF	ERBB2	ERBB3	PIK3CA	PTEN	PIK3R1	IGF2	IRS2	TP53	ATM
TCGA-A6-2670-01	MUT: E1353*			MUT: R675Pfs*32																				MUT: R175H
TCGA-A6-2677-01	MUT: Q480*
TCGA-AA-3524-01	MUT: X215_splice																							MUT: R306*
TCGA-AA-3529-01	MUT: V291F
TCGA-AA-3532-01	MUT: Q654*													MUT: G12D
TCGA-AA-3538-01	MUT: K939*
TCGA-AA-3544-01	MUT: S1346*,Q978*
TCGA-AA-3552-01	MUT: R1450*																				MUT: N564D			MUT: R175H
TCGA-AA-3553-01	MUT: S1315*																							MUT: R213*
TCGA-AA-3562-01	MUT: R499*																							MUT: G245D
TCGA-AA-3667-01	MUT: R564*,S1400*																							MUT: R282W
TCGA-AA-3673-01	MUT: K993*	MUT: R471H												MUT: G12D					MUT: C420R
TCGA-AA-3678-01	MUT: I1311Rfs*3																								MUT: G2425Vfs*15
TCGA-AA-3692-01	MUT: E1374*,R805*						MUT: R361H													MUT: A126Lfs*8
TCGA-AA-3842-01										MUT: R427*				MUT: G13D										MUT: R335Lfs*10
TCGA-AA-3851-01	MUT: R1450*													MUT: G12D										MUT: R175H
TCGA-AA-3856-01	MUT: R876*																							MUT: P322Hfs*23
TCGA-AA-3858-01	MUT: E1353Nfs*62																							MUT: L35Ffs*8
TCGA-AA-3869-01	MUT: T899Ifs*12		MUT: R601*														MUT: L755SAMP;							MUT: R337C
TCGA-AA-3872-01	MUT: P1439Lfs*34																AMP;
TCGA-AA-3956-01																			MUT: E545A					MUT: V173M
TCGA-AA-3971-01
TCGA-AA-3975-01	MUT: R499*,E1306*													MUT: R68S										MUT: C275Y
TCGA-AA-3976-01	MUT: Q901*,V1414*														MUT: Q61K			MUT: V104M						MUT: G266*
TCGA-AA-3979-01	MUT: Q757*													MUT: A146T										MUT: R248W
TCGA-AA-A004-01																								MUT: V173Efs*7
TCGA-AA-A00D-01	MUT: R564*,R1450*															MUT: V600E								MUT: R196*
TCGA-AA-A00U-01	MUT: R876*,R1450*				MUT: I303M
TCGA-AA-A017-01	MUT: Q1244*
TCGA-AA-A01G-01														MUT: K117N										MUT: R175H
TCGA-AA-A01K-01	MUT: Q1429*,R876*				MUT: E334K									MUT: G12V					MUT: E545K					MUT: R175H
TCGA-AA-A02J-01	MUT: R213*,L1382Tfs*4,P1760R										MUT: E466K													MUT: C135S
TCGA-AA-A02W-01	MUT: E1374*,R876*													MUT: G12C										MUT: R196*
TCGA-AF-3913-01	MUT: P1319Lfs*2														MUT: Q61H									MUT: R175H
TCGA-AG-3582-01		MUT: A419V
TCGA-AG-3584-01	MUT: R1450*		MUT: R641*
TCGA-AG-3587-01	MUT: R1114*,E1306*																							MUT: R273H
TCGA-AG-3598-01	MUT: R232*,R216*												MUT: K91N											MUT: R175H
TCGA-AG-3600-01																		MUT: S846I							MUT: G2891R
TCGA-AG-3601-01	MUT: Q264*,D2519G,S1315*																							MUT: G245S
TCGA-AG-3612-01	MUT: Q1406*																							MUT: E258*
TCGA-AG-3726-01	MUT: Q667*,S1282*	MUT: S207I												MUT: G12V				MUT: S1074N			MUT: E451_Y452del			MUT: E286G
TCGA-AG-3883-01	MUT: R283*																AMP;
TCGA-AG-3887-01	MUT: K1310Dfs*4,Q1260*						MUT: D537V							MUT: G12D					MUT: P471L
TCGA-AG-3999-01	MUT: E190*													MUT: G12SAMP;										MUT: R213*
TCGA-AG-4005-01	MUT: Q1328*,S1198*			MUT: E66K			MUT: R361H							MUT: G12V										MUT: R306*
TCGA-AG-4008-01														MUT: G12F										MUT: P151H
TCGA-AG-4015-01	MUT: Y1376*																		MUT: E545K					MUT: Q331*
TCGA-AG-A00H-01														MUT: A146T					MUT: N345K					HOMDEL;
TCGA-AG-A011-01	MUT: K670*,Q1406*						MUT: R361H			MUT: E228*														MUT: R248W
TCGA-AG-A014-01	MUT: E1209*													MUT: G12S										MUT: V274L
TCGA-AG-A016-01		MUT: C469Vfs*8					MUT: L57V																	MUT: R175H
TCGA-AY-4070-01																	AMP;							MUT: R273C
TCGA-AA-A01S-01	MUT: Q412*,R564*																							MUT: P278R
TCGA-AA-A01Z-01	MUT: K1454Lfs*20													MUT: G12D		AMP;								MUT: Q331Sfs*6
TCGA-AG-A026-01	MUT: C1270*																							MUT: L35Pfs*10
TCGA-A6-2683-01														MUT: G12V										MUT: R175H
TCGA-A6-3807-01	MUT: R213*										MUT: R154H													MUT: Y236*
TCGA-AA-3517-01																	AMP;							MUT: Q331H
TCGA-AA-3519-01	MUT: R216*,E1306*																	MUT: T355A						MUT: G245S
TCGA-AA-3521-01	MUT: L1489*		MUT: E389*											MUT: Q61L
TCGA-AA-3530-01	MUT: Q1469*	MUT: C469Vfs*8	MUT: E462*				MUT: G510R							MUT: G12V											MUT: R1489H
TCGA-AA-3531-01	MUT: R232*,Q1152*																							MUT: C238Y
TCGA-AA-3549-01	MUT: C1410S														MUT: Q61K									MUT: C176F
TCGA-AA-3560-01														MUT: G12D										MUT: F212Sfs*3
TCGA-AA-3561-01	MUT: R876*													MUT: G12D										MUT: R273C
TCGA-AA-3666-01	MUT: S1355Lfs*60		MUT: R497*				MUT: V437D								MUT: Q61K									MUT: F109C
TCGA-AA-3679-01	MUT: R216*,E1309Dfs*4																							MUT: R248W	MUT: Q499E
TCGA-AA-3688-01	MUT: E941*
TCGA-AA-3693-01	MUT: A1296Qfs*9																						AMP;	MUT: C124G
TCGA-AA-3814-01	MUT: E1408*													MUT: G12S										MUT: C141S
TCGA-AA-3819-01															MUT: Q61L			MUT: N126K				AMP;			MUT: N2435K
TCGA-AA-3846-01	MUT: Q1378*
TCGA-AA-3848-01	MUT: R216*													MUT: G12D					MUT: R88Q,D350G					MUT: I195Nfs*14
TCGA-AA-3855-01	MUT: S1355Lfs*60
TCGA-AA-3860-01	MUT: Q1338*,L235*																							MUT: P60Qfs*63	MUT: E1822*
TCGA-AA-3866-01	MUT: Q1035*																		MUT: G364R					MUT: C176*
TCGA-AA-3955-01	MUT: M1383Ifs*3	MUT: R407*																						MUT: R290Kfs*53
TCGA-AA-3972-01	MUT: D849Ifs*12			MUT: N666Qfs*41,L349Sfs*25											MUT: G12D									MUT: R342*
TCGA-AA-3973-01	MUT: R283*,Q1378*						MUT: A36_K45del								MUT: G12D
TCGA-AA-3989-01	MUT: R216*																					AMP;
TCGA-AA-A00F-01															MUT: Q61K								AMP;	MUT: V143A
TCGA-AA-A00L-01	MUT: R1114*																							MUT: G244D
TCGA-AA-A00O-01	MUT: Q1367*																							MUT: S99Rfs*23
TCGA-AA-A00Q-01														MUT: G12D
TCGA-AA-A00W-01	MUT: R876*																							MUT: R248W
TCGA-AA-A00Z-01	MUT: R216*
TCGA-AA-A01F-01	MUT: R845H													MUT: G12V										MUT: G245S
TCGA-AA-A02F-01	MUT: T1313Nfs*2,L479Ifs*6			MUT: N666Qfs*41				MUT: Y444del							MUT: G13R					HOMDEL;				MUT: R175H
TCGA-AA-A02H-01	MUT: H307Ifs*29																							MUT: F113C
TCGA-AG-3581-01	MUT: R564*													MUT: G13D										MUT: R273H
TCGA-AG-3583-01	MUT: Q1191*,X244_splice													MUT: G12D
TCGA-AG-3593-01	MUT: E1353*
TCGA-AG-3602-01	MUT: S1346*													MUT: G12D										MUT: G154C
TCGA-AG-3608-01										MUT: D304G		HOMDEL;												MUT: R248W
TCGA-AG-3609-01	MUT: Y1183*,Q1367*																							MUT: R282W
TCGA-AG-3611-01	MUT: G567*													MUT: A146V										MUT: P152R
TCGA-AG-3727-01	MUT: E1295*													MUT: G13D											MUT: R250*
TCGA-AG-3882-01	MUT: E582Gfs*20	MUT: R471C																						MUT: P278A
TCGA-AG-3890-01	MUT: Y935Tfs*20									MUT: P305L														MUT: R335Qfs*2
TCGA-AG-3893-01	MUT: S1356*						HOMDEL;																	MUT: A138V
TCGA-AG-3896-01	MUT: R876*		MUT: R626*									MUT: Y237C		MUT: G12C										MUT: A159V
TCGA-AG-3898-01	MUT: Q1041E,R805*	MUT: G229R															MUT: V842IAMP;							MUT: K319Afs*19
TCGA-AG-3909-01	MUT: Q1294Gfs*6,V830Gfs*12,R2431K													MUT: A146T										MUT: R282W
TCGA-AG-4001-01	MUT: R876*																							MUT: V122Dfs*26
TCGA-AG-A008-01	MUT: K1085*	MUT: K466_K468del					MUT: D537Y		MUT: E150Gfs*35					MUT: G12V
TCGA-AG-A00C-01	MUT: E1209*,E1397*													MUT: G12V									AMP;	MUT: R175H
TCGA-AG-A015-01	MUT: E1286*													MUT: G12D
TCGA-AG-A01L-01	MUT: S837Ifs*7										MUT: Q160*,D268N				MUT: Q61K									MUT: R248Q
TCGA-AG-A02G-01	MUT: R213*		MUT: D403Mfs*4												AMP;
TCGA-AG-A02X-01	MUT: E1309*						MUT: L104F							MUT: Q61L										MUT: E285*
TCGA-AG-A032-01	MUT: E1322*,R302*	MUT: R407*												MUT: G12C										MUT: R248W
TCGA-AY-4071-01	MUT: R1435Efs*38																							MUT: M237I
TCGA-AA-A01X-01														MUT: G12V
TCGA-A6-2672-01								MUT: Y411D								MUT: V600E
TCGA-A6-2676-01				MUT: S630N			MUT: R361H									MUT: V600E				MUT: N323Kfs*2				MUT: R267W
TCGA-AA-3516-01			MUT: T317A													MUT: V600E									MUT: T2771I
TCGA-AA-3518-01								MUT: K435Efs*19																	MUT: S614N
TCGA-AA-3525-01				MUT: N666Qfs*41												MUT: V600E
TCGA-AA-3554-01	MUT: A2046T		MUT: E702*
TCGA-AA-3555-01	MUT: S2464Y,R640W,R499*,P2338H,R1450*,R2311I						MUT: E33*,E520*							MUT: A146T											MUT: F2839L
TCGA-AA-3672-01				MUT: W663Sfs*24,E405Gfs*56				MUT: K435Efs*19	MUT: E150Gfs*35					MUT: Q61K				MUT: R258H
TCGA-AA-3710-01	MUT: I1254N,A199V							MUT: K435Efs*19,M482T	MUT: E150Gfs*35			MUT: P393T													MUT: A920V
TCGA-AA-3821-01			MUT: E752*				MUT: R496H,S32*	MUT: K435Efs*19								MUT: V600E
TCGA-AA-3833-01								MUT: K437Rfs*5,K435Efs*19	MUT: E150Gfs*35		MUT: D490N					MUT: V600E					MUT: W333R
TCGA-AA-3877-01								MUT: K435Efs*19	MUT: E150Gfs*35		MUT: H374R					MUT: V600E			MUT: H1047R
TCGA-AA-3947-01	MUT: D849Ifs*12	MUT: K466_K468del						MUT: K435Efs*19	MUT: E150Gfs*35							MUT: V600E	MUT: N1219S		MUT: H1047R
TCGA-AA-3949-01		MUT: K466_K468del						MUT: K435Efs*19	MUT: E150Gfs*35							MUT: V600E								MUT: R273H
TCGA-AA-A00A-01	MUT: Q1338*,D1562Gfs*5,L292Ffs*4		MUT: E370Gfs*8											MUT: G12D				MUT: V104L
TCGA-AA-A00E-01				MUT: A758V					MUT: E150Gfs*35															MUT: R175C
TCGA-AA-A00J-01	MUT: R554*							MUT: E93Gfs*4			MUT: G448R		MUT: A230V			MUT: V600E
TCGA-AA-A010-01	MUT: S2429F,A2D,A531V,R1450*	MUT: K466Q	MUT: E469*	MUT: R339H				MUT: W229*	MUT: R522*		MUT: R257H	MUT: S418I	MUT: A202V,S241L					MUT: K329E	MUT: R777M	MUT: R14M,R130Q	MUT: R348*			MUT: R175C	MUT: E1666*,F2140V,P2353T,R250*
TCGA-AA-A01Q-01	MUT: I2515V,R564*								MUT: P154Afs*3		HOMDEL;
TCGA-AG-A002-01	MUT: D774G,E1536*,E136K,S1400L,P2761L,R1450*		MUT: R225I,E407*	MUT: Q188P				MUT: E510*,E214*		MUT: D300N		MUT: E178D				MUT: F247L	MUT: R868W			MUT: R130Q,G165E	MUT: R590W,E510*,E458*				MUT: R1150I,L942I,R1466*,L1217M,L1408I,L2147I,R1730*,L2251I
TCGA-AA-A01P-01								MUT: K435Efs*19	MUT: E150Gfs*35							MUT: V600E
TCGA-AA-A01R-01	MUT: R876*,R1450*							MUT: K435Efs*19	MUT: E150Gfs*35,D471N		MUT: H358Y			MUT: G13D											MUT: H2872R
TCGA-AA-3527-01	MUT: Q1228*		MUT: R358*					MUT: K435Efs*19																	MUT: Q1117P
TCGA-AA-3680-01	MUT: S1163Tfs*2,I1574Yfs*2	HOMDEL;	MUT: R497*						HOMDEL;					MUT: G13D						HOMDEL;					HOMDEL;
TCGA-AA-3684-01	MUT: E984*									MUT: S464*						MUT: V600E
TCGA-AA-3831-01					MUT: R582Q						MUT: G219W	MUT: R268H										AMP;
TCGA-AA-3845-01			MUT: F173Lfs*36				MUT: L533R	MUT: K435Efs*19	MUT: E150Gfs*35					MUT: Q61K
TCGA-AA-3864-01	MUT: R348*,R1399H,R564*,R1450*	MUT: K466_K468del	MUT: L99M				MUT: A327V		MUT: E150Gfs*35	MUT: P305Q		MUT: Q23*		MUT: G12D	MUT: R164C		MUT: I263T	MUT: R103H	MUT: R88Q	MUT: R130*,R233*
TCGA-AA-3977-01	MUT: R1114*,E1309*,S2029Y	MUT: F357L,A397V,R471C	MUT: R857Q							MUT: R415I				MUT: K117N			MUT: A466T		MUT: R88Q,M1043I	MUT: R130Q,E299*				MUT: K132T,R213*	MUT: E2676*,L822V
TCGA-AA-3994-01	MUT: L1488Yfs*19,R805*										MUT: R159H			MUT: G12D			MUT: V842I,V777LAMP;
TCGA-AA-A00N-01	MUT: S1281*,K2192T,E1408*				MUT: W25*					MUT: N307H,R120Q			MUT: F46C,S241L	MUT: G13D	MUT: E132K				MUT: R357Q,Y1021C,V344A						MUT: L2077I,K477N,R1730*
TCGA-AA-A024-01	MUT: R405*	HOMDEL;								MUT: S464*					MUT: G13R
TCGA-AG-3878-01	MUT: S596*													MUT: G12D					MUT: E545G
TCGA-AG-3892-01	MUT: R1114*,N1161K		MUT: R350K,N541H		MUT: R515Q								MUT: L450*		MUT: Q61R					MUT: E7*	MUT: R348*,R386*				MUT: L2557V
TCGA-AG-3901-01	MUT: V1414*						MUT: P356L							MUT: A146T					MUT: V344G	MUT: Y68N
TCGA-AG-A025-01	MUT: Q1378Rfs*37													MUT: Q22K							MUT: R503Q
TCGA-AA-A01V-01	MUT: S1419N,R1450*							MUT: G473Dfs*3		MUT: R321Q					MUT: G12C				MUT: T1052K			AMP;
TCGA-A6-2674-01	MUT: R554*						HOMDEL;																	MUT: R213*
TCGA-A6-2678-01					MUT: S33C		MUT: D355G								MUT: Q61L									MUT: R196*
TCGA-AA-3520-01							MUT: R97H			MUT: N320H				MUT: G12V										MUT: D207N,R273C
TCGA-AA-3522-01	MUT: C1410*						MUT: S357P							MUT: G12C											MUT: E2039K
TCGA-AA-3534-01					MUT: T257I,N387K
TCGA-AA-3681-01	MUT: R924*,R1450*					AMP;								MUT: A146T										MUT: G244D
TCGA-AA-3696-01	MUT: C1387*	HOMDEL;			MUT: D162E					MUT: S464*				MUT: G12C					MUT: H1047R
TCGA-AA-3812-01	MUT: S1421Vfs*52,V557A																		MUT: E542K
TCGA-AA-3818-01	MUT: S1411Rfs*4,N961Kfs*5	HOMDEL;												MUT: G12D					MUT: E545K
TCGA-AA-3837-01	MUT: Q1294*,Y191Lfs*2													MUT: G12V					MUT: N345K,R88Q
TCGA-AA-3875-01																								MUT: L130F
TCGA-AA-3930-01	MUT: L964*,R1450*													MUT: G12D										MUT: R306*
TCGA-AA-3939-01	MUT: Q542*,R1450*		MUT: R353*											MUT: G12D					MUT: E545K
TCGA-AA-3952-01	MUT: R213*																			HOMDEL;
TCGA-AA-3986-01	HOMDEL;													MUT: A146T
TCGA-AA-A01I-01	MUT: Y935*	MUT: Y242*												MUT: G12V					MUT: Q546K
TCGA-AG-3599-01	MUT: C525*,R1450*													MUT: G12D			MUT: V842I
TCGA-AG-3605-01	MUT: Q1378*													MUT: G13D										MUT: R175H
TCGA-AG-3894-01	MUT: R216*														MUT: Q61K							AMP;
TCGA-AA-3514-01									MUT: E453K
TCGA-AA-3543-01								MUT: E93Gfs*4								MUT: V600E
TCGA-AA-3556-01	MUT: Y935*													MUT: G12R						HOMDEL;				MUT: R273H
TCGA-AA-3558-01	MUT: R554*,Q1378*						MUT: R361H							MUT: G12V	MUT: G12C									MUT: R175H	HOMDEL;
TCGA-AA-3664-01																MUT: V600E					MUT: P92Hfs*23				MUT: G2695del,W2769*
TCGA-AA-3715-01	MUT: A1107V	MUT: K466_K468del		MUT: W663Sfs*24				MUT: K435Efs*19	MUT: E150Gfs*35		MUT: T418Pfs*16			MUT: G12D		MUT: V600E,K205Q		MUT: A1023T	MUT: H1047R
TCGA-AA-3852-01	MUT: S1421Mfs*52													MUT: G12A					MUT: E545Q,G106R,E81K
TCGA-AA-3854-01	MUT: S1398Ifs*17													MUT: G12V
TCGA-AA-3870-01	MUT: R876*						HOMDEL;							MUT: G12D
TCGA-AA-3966-01								MUT: K437Rfs*5,K435Efs*19	MUT: E150Gfs*35							MUT: V600E									MUT: R2060H
TCGA-AA-3984-01	MUT: F2784C,R1114*	MUT: Y360H	MUT: I176V				MUT: E134K,G65E	MUT: K346T,N376H				MUT: G325D,E102K									MUT: E52*				MUT: R2598Q
TCGA-AA-A00K-01	MUT: Q1367*	MUT: N355D					MUT: R361HHOMDEL;			HOMDEL;				MUT: G12V
TCGA-AA-A00R-01	MUT: R876*	MUT: K466_K468del						MUT: K435Efs*19					MUT: R487W					MUT: V104M
TCGA-AA-A01D-01			MUT: K158T				MUT: Y513*									MUT: V600E								MUT: R273H
TCGA-AA-A029-01	MUT: Y935*								MUT: D549N	MUT: R321Q	MUT: D376N			MUT: G12V
TCGA-AG-3586-01	MUT: S770*,Y956C			MUT: T673_R675delinsS			HOMDEL;				HOMDEL;			MUT: G12V						HOMDEL;
TCGA-AG-3594-01	MUT: S1238*	MUT: K466_K468del												MUT: G12V										MUT: R213*
TCGA-AG-3881-01	MUT: Q1367*				MUT: L517F
TCGA-AG-3902-01	MUT: G1288*													MUT: G13D			MUT: V842I							MUT: R273H
TCGA-AA-3526-01																								MUT: T125M
TCGA-AA-3542-01	MUT: E1374*			MUT: F110L								HOMDEL;												MUT: G245S
TCGA-AA-3548-01	MUT: R805*		MUT: R358*											MUT: G12D
TCGA-AA-3685-01	MUT: K1370*,Q978*																							MUT: Y205C
TCGA-AA-3695-01	MUT: R213*	MUT: E209*												MUT: G12D				MUT: V104M
TCGA-AF-2689-01														MUT: G13D										MUT: R213*
TCGA-AF-2691-01	MUT: S1346*													MUT: G12D	MUT: G12C									MUT: I251F
TCGA-AF-2692-01	MUT: S713*	MUT: P221Tfs*107												MUT: G12V
TCGA-AF-3400-01	MUT: Q1294*																							MUT: I195T
TCGA-AG-3574-01
TCGA-AG-3575-01					MUT: C619Y									MUT: G12V										MUT: L194H
TCGA-AG-3578-01																MUT: V600E								MUT: R273H
TCGA-AG-3580-01	MUT: E1257*													MUT: G12D
TCGA-AA-A01T-01	MUT: R1114*	MUT: C463*																						MUT: R175H
TCGA-AA-A022-01		MUT: T598N,K466_K468del		MUT: L688*				MUT: K435Efs*19	MUT: E150Gfs*35		MUT: D490V					MUT: V600E		MUT: G898D							MUT: A1024T
TCGA-AA-A02O-01	MUT: L1302Cfs*3						MUT: C324R							MUT: G12D			AMP;		MUT: E545K
TCGA-AA-A02Y-01														MUT: G12V					MUT: E545K						MUT: D2721N
TCGA-AA-A03F-01	MUT: R1450*,R805*								MUT: L348P		MUT: G216S			MUT: G12D					MUT: E545K
TCGA-AA-A03J-01														MUT: G12C					MUT: E545K					MUT: K132N
TCGA-AG-A01W-01	MUT: R876*									MUT: S199C				MUT: G13D										MUT: R248W
TCGA-AG-A01Y-01	MUT: Q1294*																							MUT: R306*
TCGA-AG-A020-01	MUT: A1246Gfs*10,R1450*				MUT: W383G		MUT: D537G							MUT: G12V					MUT: D258N					MUT: R175H
TCGA-AG-A02N-01	MUT: R232*,R1450*	MUT: C469Vfs*8	MUT: F173Lfs*36					MUT: E93Gfs*4,K435Efs*19	MUT: E150Gfs*35				MUT: R168C	MUT: A146T				MUT: V104M	MUT: R951C					MUT: T125M
