# Supplementary material for: Functional exploration of colorectal cancer genomes using Drosophila
Source: Nat Commun. 2016 Nov 29;7:13615. doi: 10.1038/ncomms13615 (PMC5141297; doi:10.1038/ncomms13615)
Supplement: Supplementary Data 2 — Pathway mutation status of individual patients and corresponding fly models. [file ncomms13615-s3.xlsx]

## Sheet: Table S1c
Supplementary Data 2. Pathway mutation status of individual patients and corresponding fly models
	Wnt	TGF-b	RTK	PI3K	P53	fly model	# of genes in fly model
TCGA-A6-2670-01	1	0	0	0	1	p53 apc	2
TCGA-A6-2677-01	1	0	0	0	0	apc	1
TCGA-AA-3524-01	1	0	0	0	1	p53 apc	2
TCGA-AA-3529-01	1	0	0	0	0	apc	1
TCGA-AA-3532-01	1	0	1	0	0	ras apc	2
TCGA-AA-3538-01	1	0	0	0	0	apc	1
TCGA-AA-3544-01	1	0	0	0	0	apc	1
TCGA-AA-3552-01	1	0	0	1	1	p53 pten apc	3
TCGA-AA-3553-01	1	0	0	0	1	p53 apc	2
TCGA-AA-3562-01	1	0	0	0	1	p53 apc	2
TCGA-AA-3667-01	1	0	0	0	1	p53 apc	2
TCGA-AA-3673-01	1	0	1	1	0	ras pten apc	3
TCGA-AA-3678-01	1	0	0	0	1	p53 apc	2
TCGA-AA-3692-01	1	1	0	1	0	pten dSmad4 apc	3
TCGA-AA-3842-01	0	1	1	0	1	ras p53 dSmad4	3
TCGA-AA-3851-01	1	0	1	0	1	ras p53 apc	3
TCGA-AA-3856-01	1	0	0	0	1	p53 apc	2
TCGA-AA-3858-01	1	0	0	0	1	p53 apc	2
TCGA-AA-3869-01	1	0	1	0	1	ras p53 apc	3
TCGA-AA-3872-01	1	0	1	0	0	ras apc	2
TCGA-AA-3956-01	0	0	0	1	1	p53 pten	2
TCGA-AA-3971-01	0	0	0	0	0	none	0
TCGA-AA-3975-01	1	0	1	0	1	ras p53 apc	3
TCGA-AA-3976-01	1	0	1	0	1	ras p53 apc	3
TCGA-AA-3979-01	1	0	1	0	1	ras p53 apc	3
TCGA-AA-A004-01	0	0	0	0	1	p53	1
TCGA-AA-A00D-01	1	0	1	0	1	ras p53 apc	3
TCGA-AA-A00U-01	1	0	0	0	0	apc	1
TCGA-AA-A017-01	1	0	0	0	0	apc	1
TCGA-AA-A01G-01	0	0	1	0	1	ras p53	2
TCGA-AA-A01K-01	1	0	1	1	1	ras p53 pten apc	4
TCGA-AA-A02J-01	1	1	0	0	1	p53 dSmad4 apc	3
TCGA-AA-A02W-01	1	0	1	0	1	ras p53 apc	3
TCGA-AF-3913-01	1	0	1	0	1	ras p53 apc	3
TCGA-AG-3582-01	1	0	0	0	0	apc	1
TCGA-AG-3584-01	1	0	0	0	0	apc	1
TCGA-AG-3587-01	1	0	0	0	1	p53 apc	2
TCGA-AG-3598-01	1	1	0	0	1	p53 dSmad4 apc	3
TCGA-AG-3600-01	0	0	1	0	1	ras p53	2
TCGA-AG-3601-01	1	0	0	0	1	p53 apc	2
TCGA-AG-3612-01	1	0	0	0	1	p53 apc	2
TCGA-AG-3726-01	1	0	1	1	1	ras p53 pten apc	4
TCGA-AG-3883-01	1	0	1	0	0	ras apc	2
TCGA-AG-3887-01	1	1	1	1	0	ras pten dSmad4 apc	4
TCGA-AG-3999-01	1	0	1	0	1	ras p53 apc	3
TCGA-AG-4005-01	1	1	1	0	1	ras p53 dSmad4 apc	4
TCGA-AG-4008-01	0	0	1	0	1	ras p53	2
TCGA-AG-4015-01	1	0	0	1	1	p53 pten apc	3
TCGA-AG-A00H-01	0	0	1	1	1	ras p53 pten	3
TCGA-AG-A011-01	1	1	0	0	1	p53 dSmad4 apc	3
TCGA-AG-A014-01	1	0	1	0	1	ras p53 apc	3
TCGA-AG-A016-01	1	1	0	0	1	p53 dSmad4 apc	3
TCGA-AY-4070-01	0	0	1	0	1	ras p53	2
TCGA-AA-A01S-01	1	0	0	0	1	p53 apc	2
TCGA-AA-A01Z-01	1	0	1	0	1	ras p53 apc	3
TCGA-AG-A026-01	1	0	0	0	1	p53 apc	2
TCGA-A6-2683-01	0	0	1	0	1	ras p53	2
TCGA-A6-3807-01	1	1	0	0	1	p53 dSmad4 apc	3
TCGA-AA-3517-01	0	0	1	0	1	ras p53	2
TCGA-AA-3519-01	1	0	1	0	1	ras p53 apc	3
TCGA-AA-3521-01	1	0	1	0	0	ras apc	2
TCGA-AA-3530-01	1	1	1	0	1	ras p53 dSmad4 apc	4
TCGA-AA-3531-01	1	0	0	0	1	p53 apc	2
TCGA-AA-3549-01	1	0	1	0	1	ras p53 apc	3
TCGA-AA-3560-01	0	0	1	0	1	ras p53	2
TCGA-AA-3561-01	1	0	1	0	1	ras p53 apc	3
TCGA-AA-3666-01	1	1	1	0	1	ras p53 dSmad4 apc	4
TCGA-AA-3679-01	1	0	0	0	1	p53 apc	2
TCGA-AA-3688-01	1	0	0	0	0	apc	1
TCGA-AA-3693-01	1	0	0	1	1	p53 pten apc	3
TCGA-AA-3814-01	1	0	1	0	1	ras p53 apc	3
TCGA-AA-3819-01	0	0	1	1	1	ras p53 pten	3
TCGA-AA-3846-01	1	0	0	0	0	apc	1
TCGA-AA-3848-01	1	0	1	1	1	ras p53 pten apc	4
TCGA-AA-3855-01	1	0	0	0	0	apc	1
TCGA-AA-3860-01	1	0	0	0	1	p53 apc	2
TCGA-AA-3866-01	1	0	0	1	1	p53 pten apc	3
TCGA-AA-3955-01	1	0	0	0	1	p53 apc	2
TCGA-AA-3972-01	1	0	1	0	1	ras p53 apc	3
TCGA-AA-3973-01	1	1	1	0	0	ras dSmad4 apc	3
TCGA-AA-3989-01	1	0	0	1	0	pten apc	2
TCGA-AA-A00F-01	0	0	1	1	1	ras p53 pten	3
TCGA-AA-A00L-01	1	0	0	0	1	p53 apc	2
TCGA-AA-A00O-01	1	0	0	0	1	p53 apc	2
TCGA-AA-A00Q-01	0	0	1	0	0	ras	1
TCGA-AA-A00W-01	1	0	0	0	1	p53 apc	2
TCGA-AA-A00Z-01	1	0	0	0	0	apc	1
TCGA-AA-A01F-01	1	0	1	0	1	ras p53 apc	3
TCGA-AA-A02F-01	1	1	1	1	1	ras p53 pten dSmad4 apc	5
TCGA-AA-A02H-01	1	0	0	0	1	p53 apc	2
TCGA-AG-3581-01	1	0	1	0	1	ras p53 apc	3
TCGA-AG-3583-01	1	0	1	0	0	ras apc	2
TCGA-AG-3593-01	1	0	0	0	0	apc	1
TCGA-AG-3602-01	1	0	1	0	1	ras p53 apc	3
TCGA-AG-3608-01	0	1	0	0	1	p53 dSmad4	2
TCGA-AG-3609-01	1	0	0	0	1	p53 apc	2
TCGA-AG-3611-01	1	0	1	0	1	ras p53 apc	3
TCGA-AG-3727-01	1	0	1	0	1	ras p53 apc	3
TCGA-AG-3882-01	1	0	0	0	1	p53 apc	2
TCGA-AG-3890-01	1	1	0	0	1	p53 dSmad4 apc	3
TCGA-AG-3893-01	1	1	0	0	1	p53 dSmad4 apc	3
TCGA-AG-3896-01	1	1	1	0	1	ras p53 dSmad4 apc	4
TCGA-AG-3898-01	1	0	1	0	1	ras p53 apc	3
TCGA-AG-3909-01	1	0	1	0	1	ras p53 apc	3
TCGA-AG-4001-01	1	0	0	0	1	p53 apc	2
TCGA-AG-A008-01	1	1	1	0	0	ras dSmad4 apc	3
TCGA-AG-A00C-01	1	0	1	1	1	ras p53 pten apc	4
TCGA-AG-A015-01	1	0	1	0	0	ras apc	2
TCGA-AG-A01L-01	1	1	1	0	1	ras p53 dSmad4 apc	4
TCGA-AG-A02G-01	1	0	1	0	0	ras apc	2
TCGA-AG-A02X-01	1	1	1	0	1	ras p53 dSmad4 apc	4
TCGA-AG-A032-01	1	0	1	0	1	ras p53 apc	3
TCGA-AY-4071-01	1	0	0	0	1	p53 apc	2
TCGA-AA-A01X-01	0	0	1	0	0	ras	1
TCGA-A6-2672-01	0	1	1	0	0	ras dSmad4	2
TCGA-A6-2676-01	1	1	1	1	1	ras p53 pten dSmad4 apc	5
TCGA-AA-3516-01	1	0	1	0	1	ras p53 apc	3
TCGA-AA-3518-01	0	1	0	0	1	p53 dSmad4	2
TCGA-AA-3525-01	1	0	1	0	0	ras apc	2
TCGA-AA-3554-01	1	0	0	0	0	apc	1
TCGA-AA-3555-01	1	1	1	0	1	ras p53 dSmad4 apc	4
TCGA-AA-3672-01	1	1	1	0	0	ras dSmad4 apc	3
TCGA-AA-3710-01	1	1	0	0	1	p53 dSmad4 apc	3
TCGA-AA-3821-01	1	1	1	0	0	ras dSmad4 apc	3
TCGA-AA-3833-01	0	1	1	1	0	ras pten dSmad4	3
TCGA-AA-3877-01	0	1	1	1	0	ras pten dSmad4	3
TCGA-AA-3947-01	1	1	1	1	0	ras pten dSmad4 apc	4
TCGA-AA-3949-01	1	1	1	0	1	ras p53 dSmad4 apc	4
TCGA-AA-A00A-01	1	0	1	0	0	ras apc	2
TCGA-AA-A00E-01	1	1	0	0	1	p53 dSmad4 apc	3
TCGA-AA-A00J-01	1	1	1	0	0	ras dSmad4 apc	3
TCGA-AA-A010-01	1	1	1	1	1	ras p53 pten dSmad4 apc	5
TCGA-AA-A01Q-01	1	1	0	0	0	dSmad4 apc	2
TCGA-AG-A002-01	1	1	1	1	1	ras p53 pten dSmad4 apc	5
TCGA-AA-A01P-01	0	1	1	0	0	ras dSmad4	2
TCGA-AA-A01R-01	1	1	1	0	1	ras p53 dSmad4 apc	4
TCGA-AA-3527-01	1	1	0	0	1	p53 dSmad4 apc	3
TCGA-AA-3680-01	1	1	1	1	1	ras p53 pten dSmad4 apc	5
TCGA-AA-3684-01	1	1	1	0	0	ras dSmad4 apc	3
TCGA-AA-3831-01	1	1	0	1	0	pten dSmad4 apc	3
TCGA-AA-3845-01	1	1	1	0	0	ras dSmad4 apc	3
TCGA-AA-3864-01	1	1	1	1	0	ras pten dSmad4 apc	4
TCGA-AA-3977-01	1	1	1	1	1	ras p53 pten dSmad4 apc	5
TCGA-AA-3994-01	1	1	1	0	0	ras dSmad4 apc	3
TCGA-AA-A00N-01	1	1	1	1	1	ras p53 pten dSmad4 apc	5
TCGA-AA-A024-01	1	1	1	0	0	ras dSmad4 apc	3
TCGA-AG-3878-01	1	0	1	1	0	ras pten apc	3
TCGA-AG-3892-01	1	1	1	1	1	ras p53 pten dSmad4 apc	5
TCGA-AG-3901-01	1	1	1	1	0	ras pten dSmad4 apc	4
TCGA-AG-A025-01	1	0	1	1	0	ras pten apc	3
TCGA-AA-A01V-01	1	1	1	1	0	ras pten dSmad4 apc	4
TCGA-A6-2674-01	1	1	0	0	1	p53 dSmad4 apc	3
TCGA-A6-2678-01	1	1	1	0	1	ras p53 dSmad4 apc	4
TCGA-AA-3520-01	0	1	1	0	1	ras p53 dSmad4	3
TCGA-AA-3522-01	1	1	1	0	1	ras p53 dSmad4 apc	4
TCGA-AA-3534-01	1	0	0	0	0	apc	1
TCGA-AA-3681-01	1	0	1	0	1	ras p53 apc	3
TCGA-AA-3696-01	1	1	1	1	0	ras pten dSmad4 apc	4
TCGA-AA-3812-01	1	0	0	1	0	pten apc	2
TCGA-AA-3818-01	1	0	1	1	0	ras pten apc	3
TCGA-AA-3837-01	1	0	1	1	0	ras pten apc	3
TCGA-AA-3875-01	0	0	0	0	1	p53	1
TCGA-AA-3930-01	1	0	1	0	1	ras p53 apc	3
TCGA-AA-3939-01	1	0	1	1	0	ras pten apc	3
TCGA-AA-3952-01	1	0	0	1	0	pten apc	2
TCGA-AA-3986-01	1	0	1	0	0	ras apc	2
TCGA-AA-A01I-01	1	0	1	1	0	ras pten apc	3
TCGA-AG-3599-01	1	0	1	0	0	ras apc	2
TCGA-AG-3605-01	1	0	1	0	1	ras p53 apc	3
TCGA-AG-3894-01	1	0	1	1	0	ras pten apc	3
TCGA-AA-3514-01	0	1	0	0	0	dSmad4	1
TCGA-AA-3543-01	0	1	1	0	0	ras dSmad4	2
TCGA-AA-3556-01	1	0	1	1	1	ras p53 pten apc	4
TCGA-AA-3558-01	1	1	1	0	1	ras p53 dSmad4 apc	4
TCGA-AA-3664-01	0	0	1	1	1	ras p53 pten	3
TCGA-AA-3715-01	1	1	1	1	0	ras pten dSmad4 apc	4
TCGA-AA-3852-01	1	0	1	1	0	ras pten apc	3
TCGA-AA-3854-01	1	0	1	0	0	ras apc	2
TCGA-AA-3870-01	1	1	1	0	0	ras dSmad4 apc	3
TCGA-AA-3966-01	0	1	1	0	1	ras p53 dSmad4	3
TCGA-AA-3984-01	1	1	0	1	1	p53 pten dSmad4 apc	4
TCGA-AA-A00K-01	1	1	1	0	0	ras dSmad4 apc	3
TCGA-AA-A00R-01	1	1	1	0	0	ras dSmad4 apc	3
TCGA-AA-A01D-01	1	1	1	0	1	ras p53 dSmad4 apc	4
TCGA-AA-A029-01	1	1	1	0	0	ras dSmad4 apc	3
TCGA-AG-3586-01	1	1	1	1	0	ras pten dSmad4 apc	4
TCGA-AG-3594-01	1	0	1	0	1	ras p53 apc	3
TCGA-AG-3881-01	1	0	0	0	0	apc	1
TCGA-AG-3902-01	1	0	1	0	1	ras p53 apc	3
TCGA-AA-3526-01	0	0	0	0	1	p53	1
TCGA-AA-3542-01	1	1	0	0	1	p53 dSmad4 apc	3
TCGA-AA-3548-01	1	0	1	0	0	ras apc	2
TCGA-AA-3685-01	1	0	0	0	1	p53 apc	2
TCGA-AA-3695-01	1	0	1	0	0	ras apc	2
TCGA-AF-2689-01	0	0	1	0	1	ras p53	2
TCGA-AF-2691-01	1	0	1	0	1	ras p53 apc	3
TCGA-AF-2692-01	1	0	1	0	0	ras apc	2
TCGA-AF-3400-01	1	0	0	0	1	p53 apc	2
TCGA-AG-3574-01	0	0	0	0	0	none	0
TCGA-AG-3575-01	1	0	1	0	1	ras p53 apc	3
TCGA-AG-3578-01	0	0	1	0	1	ras p53	2
TCGA-AG-3580-01	1	0	1	0	0	ras apc	2
TCGA-AA-A01T-01	1	0	0	0	1	p53 apc	2
TCGA-AA-A022-01	1	1	1	0	1	ras p53 dSmad4 apc	4
TCGA-AA-A02O-01	1	1	1	1	0	ras pten dSmad4 apc	4
TCGA-AA-A02Y-01	0	0	1	1	1	ras p53 pten	3
TCGA-AA-A03F-01	1	1	1	1	0	ras pten dSmad4 apc	4
TCGA-AA-A03J-01	0	0	1	1	1	ras p53 pten	3
TCGA-AG-A01W-01	1	1	1	0	1	ras p53 dSmad4 apc	4
TCGA-AG-A01Y-01	1	0	0	0	1	p53 apc	2
TCGA-AG-A020-01	1	1	1	1	1	ras p53 pten dSmad4 apc	5
TCGA-AG-A02N-01	1	1	1	1	1	ras p53 pten dSmad4 apc	5
